# Supplementary material for: Cystic Fibrosis Newborn Screening: A Systematic Review-Driven Consensus Guideline from the United States Cystic Fibrosis Foundation
Source: Int J Neonatal Screen. 2025 Apr 2;11(2):24. doi: 10.3390/ijns11020024 (PMC12015897; doi:10.3390/ijns11020024)
Supplement: Supplementary file 1 [file IJNS-11-00024-s001.zip]

Archive with 1 entries (1 files):
- IJNS-3488954-supplementary.pdf
